# Supplementary material for: The Gold(I) Complex with Plant Hormone Kinetin Shows Promising In Vitro Anticancer and PPARγ Properties
Source: Int J Mol Sci. 2023 Jan 24;24(3):2293. doi: 10.3390/ijms24032293 (PMC9916778; doi:10.3390/ijms24032293)
Supplement: Supplementary file 1 [file ijms-24-02293-s001.zip]

Archive with 1 entries (1 files):
- ijms-2146245-supplementary.pdf
